# Supplementary material for: A long noncoding RNA distributed in both nucleus and cytoplasm operates in the PYCARD-regulated apoptosis by coordinating the epigenetic and translational regulation
Source: PLoS Genet. 2019 May 14;15(5):e1008144. doi: 10.1371/journal.pgen.1008144 (PMC6534332; doi:10.1371/journal.pgen.1008144)
Supplement: S1 Data — (XLSX) [file pgen.1008144.s008.xlsx]

## Sheet: Figure 1F
	Percentage of transcript abundance
			Experiment 1	Experiment 2	Experiment 3
	12S rRNA	Nuclear fraction	12.1947	10.735	11.954
		Cytoplasmic fraction	86.3863	87.116	91.614
	U1 snRNA	Nuclear fraction	86.5478	88.287	76.328
		Cytoplasmic fraction	16.2812	17.318	15.238
	GAPDH	Nuclear fraction	18.4934	17.988	20.889
		Cytoplasmic fraction	81.5046	83.337	77.788
	PYCARD-AS1	Nuclear fraction	56.2735	50.847	51.019
		Cytoplasmic fraction	51.7085	45.065	45.087
