# Supplementary material for: A long noncoding RNA distributed in both nucleus and cytoplasm operates in the PYCARD-regulated apoptosis by coordinating the epigenetic and translational regulation
Source: PLoS Genet. 2019 May 14;15(5):e1008144. doi: 10.1371/journal.pgen.1008144 (PMC6534332; doi:10.1371/journal.pgen.1008144)
Supplement: S2 Data — (XLSX) [file pgen.1008144.s009.xlsx]

## Sheet: Figure 2A
	Relative level of total PYCARD-AS1
		mock	shNC	shAS-1	shAS-2	shAS-3
	Experiment 1	0.995461	0.911586	0.36934	0.32385	0.400195
	Experiment 2	0.927922	0.994103	0.384707	0.288574	0.332669
	Experiment 3	0.921144	1.1035	0.339898	0.350567	0.474243

## Sheet: Figure 2B
	Relative level of cytoplasmic PYCARD-AS1
		mock	shNC	shAS-1	shAS-2	shAS-3
	Experiment 1	0.876946	1.06333	0.372899	0.243305	0.325698
	Experiment 2	0.868584	0.90037	0.396379	0.225797	0.285828
	Experiment 3	0.937321	1.04451	0.288414	0.230702	0.364166

## Sheet: Figure 2C
	Relative level of nuclear-retained PYCARD-AS1
		mock	shNC	shAS-1	shAS-2	shAS-3
	Experiment 1	1.04859	1.14332	0.327371	0.241912	0.307423
	Experiment 2	0.794	0.975269	0.435903	0.328187	0.401975
	Experiment 3	0.889958	0.896826	0.278449	0.325395	0.331607

## Sheet: Figure 2D
	Relative level of chromatin-associated PYCARD-AS1
		mock	shNC	shAS-1	shAS-2	shAS-3
	Experiment 1	1.05927	0.840976	0.380505	0.266435	0.406445
	Experiment 2	1.18098	1.07112	0.480888	0.299161	0.300195
	Experiment 3	1.11953	1.11014	0.429354	0.31474	0.652589

## Sheet: Figure 2E
		Percentage of transcript abundance
					Experiment 1	Experiment 2	Experiment 3
		mock	12S rRNA	Cytoplasmic fraction	81.871	93.327	95.116
				Nuclear fraction	12.124	8.732	8.856
			U1 snRNA	Cytoplasmic fraction	20.337	25.914	21.125
				Nuclear fraction	83.039	72.284	77.301
		shNC	12S rRNA	Cytoplasmic fraction	84.425	92.016	96.827
				Nuclear fraction	7.798	6.902	12.031
			U1 snRNA	Cytoplasmic fraction	19.717	25.112	23.914
				Nuclear fraction	70.196	83.778	77.285
		shAS-1	12S rRNA	Cytoplasmic fraction	76.179	97.021	96.937
				Nuclear fraction	9.382	11.591	8.891
			U1 snRNA	Cytoplasmic fraction	19.887	26.378	23.868
				Nuclear fraction	72.818	88.581	68.468
		shAS-2	12S rRNA	Cytoplasmic fraction	80.027	96.931	93.962
				Nuclear fraction	11.521	10.801	6.762
			U1 snRNA	Cytoplasmic fraction	20.205	24.687	19.621
				Nuclear fraction	90.101	76.071	69.321
		shAS-3	12S rRNA	Cytoplasmic fraction	97.367	79.594	97.358
				Nuclear fraction	10.223	8.047	7.412
			U1 snRNA	Cytoplasmic fraction	15.857	16.214	23.402
				Nuclear fraction	79.344	85.547	79.635

## Sheet: Figure 2F
	Percentage of XIST abundance in nuclear fraction
			Experiment 1	Experiment 2	Experiment 3
	mock	Chromatin	66.4123	80.347	90.152
		Nucleoplasm	32.1877	19.653	11.248
	shNC	Chromatin	63.4144	80.854	96.354
		Nucleoplasm	26.8156	20.546	12.016
	shAS-1	Chromatin	76.1338	82.266	92.114
		Nucleoplasm	22.8662	11.934	14.686
	shAS-2	Chromatin	92.6305	61.056	85.694
		Nucleoplasm	15.7895	24.844	19.986
	shAS-3	Chromatin	77.0842	72.406	88.663
		Nucleoplasm	15.9304	27.594	18.337

## Sheet: Figure 2G
	Relative level of PYCARD mRNA
		mock	shNC	shAS-1	shAS-2	shAS-3
	Experiment 1	1.05	0.948966	2.03631	2.53992	2.20494
	Experiment 2	0.997719	1.08123	2.46692	2.25019	1.87991
	Experiment 3	1.16055	0.974615	2.30305	2.8609	1.84191

## Sheet: Figure 2H
	Relative level of PYCARD protein
		mock	shNC	shAS-1	shAS-2	shAS-3
	Experiment 1	1.08154	1.23754	2.00226	2.14416	2.52303
	Experiment 2	0.948872	0.8769	1.54888	1.66877	1.96986
	Experiment 3	0.721303	0.885564	1.81837	1.6472	1.79862

## Sheet: Figure 2I
	Percentage of apoptosis
			Experiment 1	Experiment 2	Experiment 3
	Paclitaxel-	shNC	6.29831	10.9872	7.06
		shAS-1	5.82523	7.96	9.98
		shAS-2	9.27628	5.26	6.58
		shAS-1/shS	5.25726	5.56	9.67
		shAS-2/shS	7.40472	7.06	10.12
	Paclitaxel+	shNC	17.9455	23.32	18.07
		shAS-1	33.3396	29.12	28.34
		shAS-2	32.8333	28.04	28.46
		shAS-1/shS	19.2172	23.16	22.46
		shAS-2/shS	19.5834	24.66	20.08

## Sheet: Figure 2K
	Relative RNA level
			Experiment 1	Experiment 2	Experiment 3
	FOXQ1	shNC	1.182	0.946	0.911
		shAS-1	0.3755	0.3448	0.2341
		shAS-2	0.2145	0.3941	0.2805
		shAS-1/shS	0.8864	0.60657	0.7024
		shAS-2/shS	0.8822	0.7642	0.9224
	RASSF2	shNC	1.1635	0.91923	1.1082
		shAS-1	2.5625	2.1922	2.2664
		shAS-2	2.4322	2.0215	1.9823
		shAS-1/shS	1.265	1.6623	1.4658
		shAS-2/shS	1.2286	1.5267	1.3952
