# Supplementary material for: A long noncoding RNA distributed in both nucleus and cytoplasm operates in the PYCARD-regulated apoptosis by coordinating the epigenetic and translational regulation
Source: PLoS Genet. 2019 May 14;15(5):e1008144. doi: 10.1371/journal.pgen.1008144 (PMC6534332; doi:10.1371/journal.pgen.1008144)
Supplement: S3 Data — (XLSX) [file pgen.1008144.s010.xlsx]

## Sheet: Figure 3B
	Percentage of input (H3K9me2 ChIP)							Percentage of input (H3K27me3 ChIP)
			Experiment 1	Experiment 2	Experiment 3					Experiment 1	Experiment 2	Experiment 3
	1	mock	0.603341	0.784708	0.856971			1	mock	0.142107	0.107598	0.134202
		shNC	0.492072	0.745924	0.841731				shNC	0.147894	0.104009	0.167219
		shAS-1	0.819143	1.06341	0.686683				shAS-1	0.1104	0.156413	0.116771
		shAS-2	0.662105	0.804456	0.993641				shAS-2	0.170966	0.148216	0.109237
	2	mock	0.914494	0.732159	0.918478			2	mock	0.163238	0.200784	0.134202
		shNC	0.918238	0.984253	1.11067				shNC	0.147894	0.194088	0.167219
		shAS-1	1.3307	0.92575	1.11552				shAS-1	0.179345	0.156413	0.148831
		shAS-2	0.873653	1.13767	1.14139				shAS-2	0.183237	0.182475	0.191515
	3	mock	2.99025	2.67337	2.99539			3	mock	0.0975678	0.157767	0.230721
		shNC	3.29475	2.74931	3.58173				shNC	0.152808	0.166174	0.143611
		shAS-1	2.21535	2.7482	1.94794				shAS-1	0.101532	0.148828	0.151858
		shAS-2	2.53185	2.58073	2.8308				shAS-2	0.20103	0.186791	0.157796
	4	mock	8.3487	8.08872	5.35423			4	mock	0.465437	0.323067	0.392473
		shNC	8.13721	6.82294	6.08719				shNC	0.343556	0.427009	0.385879
		shAS-1	4.31969	3.84641	3.69246				shAS-1	0.413626	0.331408	0.357979
		shAS-2	4.70656	3.8886	4.85216				shAS-2	0.280366	0.380464	0.371127
	5	mock	6.34318	5.55412	6.28382			5	mock	0.450558	0.299751	0.238396
		shNC	6.43173	6.83792	5.86301				shNC	0.365967	0.279678	0.36134
		shAS-1	4.58681	3.55612	2.82302				shAS-1	0.359383	0.434505	0.471447
		shAS-2	4.49076	2.8445	3.11422				shAS-2	0.337767	0.336617	0.366326
	6	mock	0.679938	0.560225	0.770107			6	mock	0.276748	0.223879	0.206476
		shNC	0.799342	0.841161	0.831705				shNC	0.20766	0.276637	0.208406
		shAS-1	0.848078	0.63133	0.780014				shAS-1	0.193064	0.228552	0.244569
		shAS-2	0.700334	0.818974	0.889831				shAS-2	0.238795	0.257191	0.234924
	7	mock	1.08433	0.677086	0.886667			7	mock	0.289167	0.13159	0.206954
		shNC	0.675277	0.751123	0.877099				shNC	0.214487	0.314849	0.245558
		shAS-1	0.848078	1.1781	0.753444				shAS-1	0.206921	0.228552	0.280936
		shAS-2	0.99501	0.71626	0.958115				shAS-2	0.239901	0.276928	0.357727
	8	mock	2.19742	1.67968	2.33124			8	mock	0.240768	0.287475	0.272754
		shNC	2.29699	2.33929	2.12947				shNC	0.257512	0.255616	0.251263
		shAS-1	2.35315	2.26076	1.87201				shAS-1	0.230567	0.24472	0.181643
		shAS-2	2.0377	1.68977	2.39099				shAS-2	0.229635	0.308104	0.298914
	9	mock	0.902184	0.695765	0.935805			9	mock	0.0977083	0.129543	0.110351
		shNC	0.667421	0.73593	0.922727				shNC	0.116294	0.144081	0.160474
		shAS-1	0.881897	1.02438	0.775363				shAS-1	0.116058	0.125224	0.138719
		shAS-2	1.08325	0.749677	1.02995				shAS-2	0.117422	0.0912914	0.152431
	10	mock	0.94961	1.0527	1.24652			10	mock	0.107392	0.0916565	0.097794
		shNC	1.3847	1.14538	0.905912				shNC	0.0847682	0.14682	0.123893
		shAS-1	1.29496	1.15584	0.823981				shAS-1	0.123799	0.164338	0.134476
		shAS-2	1.10677	1.08159	1.29649				shAS-2	0.125248	0.172631	0.184264
	11	mock	0.412208	0.563474	0.731927			11	mock	0.164751	0.203802	0.134762
		shNC	0.598761	0.710324	0.868038				shNC	0.214706	0.191137	0.127361
		shAS-1	0.662564	0.399199	0.607156				shAS-1	0.181206	0.145836	0.136386
		shAS-2	0.774505	0.536278	0.475919				shAS-2	0.197291	0.153795	0.217729

## Sheet: Figure 3C
	Percentage of input (S5P pol II ChIP)						Percentage of input (S2P pol II ChIP)						Percentage of input (Total RNA pol II ChIP)
			Experiment 1	Experiment 2	Experiment 3				Experiment 1	Experiment 2	Experiment 3				Experiment 1	Experiment 2	Experiment 3
	1	mock	0.0727292	0.108599	0.0898123		1	mock	0.0675813	0.0932067	0.0793978		1	mock	0.0574402	0.0683188	0.053834
		shNC	0.0952998	0.11258	0.100562			shNC	0.0675967	0.0628818	0.0610658			shNC	0.0678714	0.0555195	0.0594676
		shAS-1	0.0961812	0.121391	0.198136			shAS-1	0.0621607	0.0723097	0.0517408			shAS-1	0.0574884	0.183028	0.0494242
		shAS-2	0.0833643	0.0918282	0.11467			shAS-2	0.0710168	0.0710003	0.0835192			shAS-2	0.0624974	0.0649956	0.0597633
	2	mock	0.0446893	0.0572739	0.0559024		2	mock	0.0383737	0.0602038	0.0450599		2	mock	0.0314231	0.0340837	0.0295444
		shNC	0.0462888	0.0603736	0.0607823			shNC	0.0497884	0.0339174	0.046414			shNC	0.0357081	0.0294138	0.0233462
		shAS-1	0.0540727	0.0550852	0.0507988			shAS-1	0.0362768	0.0417243	0.0429915			shAS-1	0.0272154	0.0263458	0.0278422
		shAS-2	0.0371341	0.0386335	0.0444997			shAS-2	0.0417677	0.0323183	0.0497238			shAS-2	0.0324754	0.033798	0.0216082
	3	mock	0.337182	0.33341	0.362061		3	mock	0.327595	0.214647	0.258577		3	mock	0.166945	0.145514	0.233627
		shNC	0.29212	0.325869	0.387532			shNC	0.272282	0.265742	0.24269			shNC	0.180398	0.233001	0.271367
		shAS-1	0.330909	0.315479	0.384255			shAS-1	0.368676	0.264848	0.232753			shAS-1	0.216482	0.144444	0.179997
		shAS-2	0.425771	0.417661	0.527518			shAS-2	0.268268	0.240634	0.324888			shAS-2	0.212523	0.200774	0.21651
	4	mock	0.853837	0.871027	0.610569		4	mock	0.266879	0.251926	0.24203		4	mock	0.290271	0.272964	0.28056
		shNC	1.03009	0.834886	0.894597			shNC	0.297338	0.255283	0.250473			shNC	0.304459	0.260798	0.311225
		shAS-1	1.6854	1.45039	1.70446			shAS-1	0.357973	0.409353	0.259131			shAS-1	0.622413	0.539187	0.818583
		shAS-2	1.54027	1.32718	1.62747			shAS-2	0.311857	0.296598	0.398951			shAS-2	0.535065	0.629087	0.502266
	5	mock	0.572468	0.384093	0.637783		5	mock	0.146034	0.180834	0.229939		5	mock	0.202208	0.218502	0.199808
		shNC	0.526072	0.4638	0.662578			shNC	0.207242	0.194769	0.22946			shNC	0.223374	0.172701	0.24709
		shAS-1	0.923937	0.72048	0.939402			shAS-1	0.164161	0.198727	0.151845			shAS-1	0.318445	0.40586	0.391308
		shAS-2	0.897151	0.779884	1.00439			shAS-2	0.158152	0.204697	0.243189			shAS-2	0.386197	0.556471	0.446356
	6	mock	0.0653492	0.0691406	0.0745727		6	mock	0.064939	0.0470559	0.0420197		6	mock	0.0379049	0.022927	0.0452479
		shNC	0.0785725	0.0843583	0.0680533			shNC	0.0633547	0.0352901	0.0518508			shNC	0.0291888	0.0304089	0.0475522
		shAS-1	0.0526789	0.0467357	0.0775715			shAS-1	0.0654	0.0684006	0.0486645			shAS-1	0.0418559	0.0334184	0.039344
		shAS-2	0.084301	0.0973203	0.110719			shAS-2	0.103784	0.0608318	0.0761743			shAS-2	0.0425276	0.047246	0.0357109
	7	mock	0.187419	0.188798	0.206663		7	mock	0.135823	0.0722372	0.0770728		7	mock	0.0516067	0.0804876	0.0664061
		shNC	0.132284	0.138393	0.179592			shNC	0.122068	0.0999361	0.0853813			shNC	0.0673065	0.0720784	0.0987047
		shAS-1	0.196941	0.19097	0.362779			shAS-1	0.209152	0.155205	0.241181			shAS-1	0.182952	0.131416	0.140848
		shAS-2	0.279129	0.21489	0.370009			shAS-2	0.258866	0.189957	0.226107			shAS-2	0.107989	0.13881	0.158363
	8	mock	0.514549	0.596808	0.556046		8	mock	0.190107	0.175221	0.188943		8	mock	0.281724	0.277325	0.227207
		shNC	0.504955	0.59026	0.6164			shNC	0.217851	0.160183	0.195451			shNC	0.210964	0.229244	0.282661
		shAS-1	0.621462	0.691753	0.632205			shAS-1	0.357956	0.34921	0.326028			shAS-1	0.437351	0.440119	0.415729
		shAS-2	0.695061	0.663926	0.799773			shAS-2	0.412824	0.389769	0.374423			shAS-2	0.432763	0.429576	0.405944
	9	mock	0.131135	0.165348	0.175055		9	mock	0.0633444	0.0424315	0.0527803		9	mock	0.0480288	0.0435108	0.0419124
		shNC	0.16036	0.178256	0.254037			shNC	0.0681006	0.0681006	0.0493121			shNC	0.0670738	0.0481326	0.0743366
		shAS-1	0.134516	0.138093	0.180325			shAS-1	0.0684718	0.0806318	0.076723			shAS-1	0.0670546	0.0647015	0.074755
		shAS-2	0.164454	0.128329	0.206137			shAS-2	0.0916685	0.0487426	0.0573961			shAS-2	0.0657425	0.0454649	0.086111
	10	mock	0.0894526	0.0953771	0.096091		10	mock	0.0481632	0.0571204	0.0645273		10	mock	0.0657053	0.0533068	0.0538058
		shNC	0.0859783	0.0888006	0.10177			shNC	0.0477545	0.0538134	0.0656028			shNC	0.059912	0.0562928	0.0473025
		shAS-1	0.0860348	0.0821209	0.087392			shAS-1	0.073068	0.0440551	0.0505335			shAS-1	0.0567139	0.0711153	0.0418689
		shAS-2	0.108132	0.107648	0.138395			shAS-2	0.0584626	0.0572218	0.0705484			shAS-2	0.0490688	0.0660387	0.0781686
	11	mock	0.0708937	0.0624113	0.0602728		11	mock	0.0342473	0.0349139	0.0355984		11	mock	0.024557	0.0344448	0.038627
		shNC	0.0607956	0.0718862	0.066406			shNC	0.0491287	0.0347095	0.0403931			shNC	0.0376029	0.0396909	0.0452911
		shAS-1	0.066811	0.0531661	0.0646951			shAS-1	0.0547366	0.0225509	0.0441782			shAS-1	0.043335	0.0402604	0.0319576
		shAS-2	0.0690601	0.0766283	0.0797693			shAS-2	0.0329286	0.0465912	0.037916			shAS-2	0.043805	0.0444166	0.0528476

## Sheet: Figure 3D
	Relative level of nascent RNA
			Experiment 1	Experiment 2	Experiment 3
	PYCARD	mock	0.901728	0.91128	0.96395
		shNC	0.977721	0.900056	1.13636
		shAS-1	1.82518	1.67277	2.02896
		shAS-2	1.94087	2.00949	2.34166
	PYCARD-AS1	mock	0.957211	0.739913	0.88996
		shNC	0.922947	1.17322	0.923515
		shAS-1	1.09159	1.05004	0.982689
		shAS-2	0.990202	1.13579	1.00787
