# Supplementary material for: A long noncoding RNA distributed in both nucleus and cytoplasm operates in the PYCARD-regulated apoptosis by coordinating the epigenetic and translational regulation
Source: PLoS Genet. 2019 May 14;15(5):e1008144. doi: 10.1371/journal.pgen.1008144 (PMC6534332; doi:10.1371/journal.pgen.1008144)
Supplement: S4 Data — (XLSX) [file pgen.1008144.s011.xlsx]

## Sheet: Figure 4A
	Percentage of input (DNMT1 ChIP)
			Experiment 1	Experiment 2	Experiment 3
	1	mock	0.0667532	0.0791624	0.0575415
		shNC	0.0688998	0.0896664	0.0698617
		shAS-1	0.0826503	0.0764766	0.0776279
		shAS-2	0.0778081	0.0663396	0.0570177
	2	mock	0.0623426	0.0701142	0.0686009
		shNC	0.0723912	0.0828699	0.0729646
		shAS-1	0.0633889	0.0767657	0.0734429
		shAS-2	0.0538826	0.0759068	0.0592991
	3	mock	0.225123	0.240212	0.210394
		shNC	0.231842	0.262135	0.247825
		shAS-1	0.131081	0.175875	0.214961
		shAS-2	0.16824	0.172349	0.231784
	4	mock	1.17139	1.01228	0.962743
		shNC	0.982233	1.18841	1.07169
		shAS-1	0.707104	0.700727	0.667294
		shAS-2	0.704489	0.770278	0.728665
	5	mock	0.438131	0.53196	0.668106
		shNC	0.483523	0.547787	0.608761
		shAS-1	0.329358	0.327211	0.35881
		shAS-2	0.291167	0.352751	0.369241
	6	mock	0.129417	0.108237	0.132736
		shNC	0.141915	0.153297	0.126918
		shAS-1	0.106341	0.13681	0.118701
		shAS-2	0.116666	0.125345	0.159983
	7	mock	0.175488	0.180957	0.156413
		shNC	0.163387	0.195954	0.176548
		shAS-1	0.170814	0.18125	0.190958
		shAS-2	0.144909	0.166641	0.178911
	8	mock	0.374046	0.298964	0.253204
		shNC	0.365005	0.326502	0.291902
		shAS-1	0.283142	0.309715	0.342753
		shAS-2	0.306198	0.270859	0.352288
	9	mock	0.121039	0.116925	0.0968956
		shNC	0.10338	0.102276	0.10565
		shAS-1	0.122413	0.121714	0.111687
		shAS-2	0.123032	0.143904	0.116282
	10	mock	0.0826599	0.0915983	0.0935401
		shNC	0.0746461	0.0965213	0.0787039
		shAS-1	0.081368	0.0852561	0.100265
		shAS-2	0.0782809	0.0919294	0.111475
	11	mock	0.0638932	0.0470245	0.0772313
		shNC	0.0677392	0.0806036	0.0822131
		shAS-1	0.0506942	0.056078	0.0556064
		shAS-2	0.0725133	0.0798978	0.0612158

## Sheet: Figure 4B
	Percentage of input (G9a ChIP)
			Experiment 1	Experiment 2	Experiment 3
	1	mock	0.191008	0.152258	0.162133
		shNC	0.196478	0.192677	0.191582
		shAS-1	0.192934	0.180117	0.171396
		shAS-2	0.269757	0.206367	0.171749
	2	mock	0.236187	0.19124	0.209788
		shNC	0.188792	0.229651	0.263334
		shAS-1	0.257023	0.221863	0.235282
		shAS-2	0.177732	0.274907	0.2187
	3	mock	0.512283	0.446999	0.634486
		shNC	0.537971	0.670817	0.560218
		shAS-1	0.475246	0.473836	0.522643
		shAS-2	0.437043	0.541952	0.418411
	4	mock	1.45816	1.43452	1.67157
		shNC	1.32188	1.41472	1.64835
		shAS-1	0.751119	0.807616	0.831304
		shAS-2	0.667631	0.863996	0.833899
	5	mock	1.27196	1.30893	1.32722
		shNC	1.15039	1.19027	1.38006
		shAS-1	0.648431	0.694691	0.716824
		shAS-2	0.628001	0.642553	0.709768
	6	mock	0.324101	0.282775	0.282858
		shNC	0.28207	0.333216	0.305219
		shAS-1	0.293115	0.303714	0.302087
		shAS-2	0.320737	0.345813	0.373853
	7	mock	0.402572	0.391163	0.388093
		shNC	0.26654	0.390868	0.396004
		shAS-1	0.385261	0.455152	0.414204
		shAS-2	0.487256	0.467817	0.502556
	8	mock	0.706395	0.74071	0.669883
		shNC	0.705773	0.767688	0.788137
		shAS-1	0.755187	0.780517	0.807955
		shAS-2	0.643708	0.725916	0.779505
	9	mock	0.37485	0.37485	0.412202
		shNC	0.382418	0.382418	0.361335
		shAS-1	0.321931	0.321931	0.35399
		shAS-2	0.361519	0.361519	0.334012
	10	mock	0.2699	0.2699	0.22605
		shNC	0.24088	0.24088	0.241688
		shAS-1	0.28125	0.28125	0.254529
		shAS-2	0.220415	0.220415	0.264225
	11	mock	0.14236	0.189586	0.138949
		shNC	0.183453	0.190704	0.184241
		shAS-1	0.188884	0.180752	0.185222
		shAS-2	0.145259	0.19726	0.188474

## Sheet: Figure 4C
	Percentage of input (DNMT1/G9a/p53 RIP)
			Experiment 1	Experiment 2	Experiment 3
	7SK RNA	mouse IgG	0.0254913	0.0250495	0.0230984
		DNMT1	0.0329024	0.0247447	0.0314768
		p53	0.0200717	0.0254116	0.0164935
		Rabbit IgG	0.0212139	0.0251938	0.0366955
		G9a	0.0228221	0.0275972	0.0364757
	PYCARD-AS1	mouse IgG	0.0898647	0.0715982	0.0399836
		DNMT1	0.393159	0.335903	0.390489
		p53	0.0648222	0.0381795	0.0745035
		Rabbit IgG	0.0457736	0.029578	0.0416981
		G9a	0.797985	0.732377	0.755993

## Sheet: Figure 4E
	Percentage of input (PYCARD-AS1 ChIRP)
			Experiment 1	Experiment 2	Experiment 3
	PYCARD	beads	0.00517697	0.0044568	0.00444554
		sense probes	0.00517916	0.0025871	0.00306938
		antisense probes	0.093794	0.07266	0.0736925
	ACTB	beads	0.00337121	0.00430805	0.00376253
		sense probes	0.0042872	0.0052205	0.00518913
		antisense probes	0.00350641	0.00295991	0.00334423

## Sheet: Figure 4F
	Percentage of input (PYCARD-AS1 ChIRP)
		Experiment 1	Experiment 2	Experiment 3
	mock	0.0743851	0.0807189	0.0894027
	shNC	0.0996726	0.0711199	0.0889244
	shAS-1	0.0331918	0.0386133	0.0470994
	shAS-2	0.0493957	0.0298846	0.027246
