# Supplementary material for: A long noncoding RNA distributed in both nucleus and cytoplasm operates in the PYCARD-regulated apoptosis by coordinating the epigenetic and translational regulation
Source: PLoS Genet. 2019 May 14;15(5):e1008144. doi: 10.1371/journal.pgen.1008144 (PMC6534332; doi:10.1371/journal.pgen.1008144)
Supplement: S5 Data — (XLSX) [file pgen.1008144.s012.xlsx]

## Sheet: Figure 5B
	Relative enrichment (RNase T1/RNase inhibitor) [DNMT1 RNase-RIP]
		Experiment 1	Experiment 2	Experiment 3
	1	0.12886	0.17752	0.12382
	2	0.066213	0.0465486	0.059328
	3	0.250156	0.21626	0.20923
	4	0.34533	0.28955	0.28898
	5	0.43554	0.36695	0.38657
	6	0.33214	0.38159	0.35621
	7	0.98102	0.80517	0.79668
	8	1.08662	0.98613	1.12363
	9	0.91245	0.98564	0.87656
	10	0.722324	0.79124	0.86448
	Relative enrichment (RNase T1/RNase inhibitor) [G9a RNase-RIP]
		Experiment 1	Experiment 2	Experiment 3
	1	0.24217	0.28112	0.24163
	2	0.08563	0.12652	0.13268
	3	0.20757	0.17157	0.21541
	4	0.38258	0.36252	0.32147
	5	0.43254	0.34517	0.33698
	6	0.46598	0.41648	0.47627
	7	0.98576	0.88587	0.84157
	8	1.17114	0.88864	0.90547
	9	1.2765	1.08947	0.98587
	10	0.87485	0.89812	0.78277

## Sheet: Figure 5E
	Relative RNA level
			Experiment 1	Experiment 2	Experiment 3
	F1	RNase inhibitor	1.0692	1.0182	0.9126
		RNase H	0.486455	0.3234	0.2456
	F2	RNase inhibitor	0.87437	1.12736	0.99827
		RNase H	0.38993	0.26627	0.2137
	F3	RNase inhibitor	0.8862	1.0167	1.0971
		RNase H	0.467609	0.32327	0.3158
	F4	RNase inhibitor	1.07	1.0217	0.9083
		RNase H	0.300072	0.50174	0.4327
	F5	RNase inhibitor	1.06689	1.02401	0.9091
		RNase H	0.990212	0.989314	0.7775
	F6	RNase inhibitor	1.03553	0.9971	0.96737
		RNase H	0.972177	0.89792	0.96369

## Sheet: Figure 5F
	Percentage of input (DNMT1 ChIP)
			Experiment 1	Experiment 2	Experiment 3
	PYCARD promoter	Untreated	0.992247	0.831052	0.883044
		RNase inhibitor	0.854056	0.962012	0.777898
		RNase H	0.453125	0.541609	0.357525
		RNase T1	0.426939	0.352581	0.442226
	ACTB promoter	Untreated	0.187831	0.370197	0.287968
		RNase inhibitor	0.242685	0.216258	0.368072
		RNase H	0.219141	0.393632	0.260789
		RNase T1	0.180371	0.238739	0.424925
	Percentage of input (G9a ChIP)
			Experiment 1	Experiment 2	Experiment 3
	PYCARD promoter	Untreated	1.50975	1.50047	1.20565
		RNase inhibitor	1.77225	1.4795	1.46097
		RNase H	0.355078	0.686505	0.48079
		RNase T1	0.595633	0.75816	0.468023
	ACTB promoter	Untreated	0.293767	0.300393	0.235836
		RNase inhibitor	0.27936	0.283663	0.237377
		RNase H	0.196631	0.188178	0.216639
		RNase T1	0.186403	0.267467	0.268514
