# Supplementary material for: A long noncoding RNA distributed in both nucleus and cytoplasm operates in the PYCARD-regulated apoptosis by coordinating the epigenetic and translational regulation
Source: PLoS Genet. 2019 May 14;15(5):e1008144. doi: 10.1371/journal.pgen.1008144 (PMC6534332; doi:10.1371/journal.pgen.1008144)
Supplement: S6 Data — (XLSX) [file pgen.1008144.s013.xlsx]

## Sheet: Figure 6A
	Enrichment fold
			Experiment 1	Experiment 2	Experiment 3
	PYCARD	Beads	1.0128	0.9284	1.0982
		EGFP	1.5357	0.9688	1.4219
		PYCARD-AS1	7.8692	6.4565	5.9142
		PYCARD-AS1ΔOS	1.07624	1.6457	1.1898
	GAPDH	Beads	1.0117	1.2279	0.80811
		EGFP	0.62782	0.8094	1.2624
		PYCARD-AS1	0.3637	0.66257	0.40047
		PYCARD-AS1ΔOS	1.19871	0.69827	0.80014

## Sheet: Figure 6B
	Percentage of input
			Experiment 1	Experiment 2	Experiment 3
	PYCARD	pLVX-MS2	0.0773567	0.0762348	0.0767289
		pLVX-MS2-PYCARD-AS1ΔOS	0.598699	0.756691	0.625923
		pLVX-MS2-PYCARD-AS1	8.09319	8.29979	7.6756
	ACTB	pLVX-MS2	0.0527698	0.0465551	0.0436531
		pLVX-MS2-PYCARD-AS1ΔOS	0.0669816	0.0731022	0.0676275
		pLVX-MS2-PYCARD-AS1	0.0512468	0.0572461	0.0471301

## Sheet: Figure 6C
	Relative RNA level
			Experiment 1	Experiment 2	Experiment 3
	GAPDH	RNase inhibitor	1.0058	0.8841	1.1281
		RNase A	0.2347	0.1725	0.2351
	1	RNase inhibitor	1.0228	0.9982	0.9826
		RNase A	0.1928	0.1156	0.16282
	2	RNase inhibitor	1.1059	1.0282	0.8781
		RNase A	0.6258	0.6326	0.6941

## Sheet: Figure 6E
	Percentage of PYCARD mRNA						Percentage of GAPDH mRNA
			Experiment 1	Experiment 2	Experiment 3				Experiment 1	Experiment 2	Experiment 3
	shNC	1	1.19729	1.0289	1.2217		shNC	1	0.5054	0.397386	0.4928
		2	1.89944	2.3239	2.0018			2	0.6218	0.428609	0.4852
		3	0.633402	0.4287	0.6126			3	2.821	2.78802	3.2528
		4	3.75278	5.1287	4.1281			4	0.21219	0.317944	0.3328
		5	6.45594	4.8892	5.8287			5	1.0218	1.27185	1.6257
		6	11.0398	13.2396	12.682			6	1.8285	1.90139	2.2881
		7	20.793	25.3691	22.8851			7	15.6171	13.7163	12.0998
		8	27.485	27.8284	25.193			8	22.281	26.2363	26.6871
		9	18.6836	22.183	17.9821			9	30.2818	32.8642	36.6687
		10	3.3644	3.0228	2.8715			10	22.2189	17.001	18.8937
		11	1.18859	0.8838	0.9128			11	0.5258	0.567382	0.8394
		12	0.352941	0.2268	0.2818			12	0.29879	0.323171	0.27789
	shAS-1	1	0.733341	0.5937	0.5893		shAS-1	1	0.3118	0.343207	0.38287
		2	0.78968	0.8184	0.6858			2	0.7782	0.654537	0.68281
		3	0.981203	0.8218	0.7828			3	6.2219	4.4003	4.2939
		4	1.57799	1.3264	1.4271			4	0.2829	0.227786	0.21187
		5	2.56094	2.9281	3.0177			5	1.8918	2.35874	2.8628
		6	7.04371	6.1475	6.8819			6	3.2428	2.92927	3.02287
		7	14.095	13.8847	15.4774			7	9.8982	10.867	8.6287
		8	21.8574	22.8148	23.8847			8	26.3814	27.6689	29.817
		9	26.6786	27.0882	30.1822			9	28.7814	29.0412	36.6864
		10	18.1616	16.8241	17.9824			10	14.2287	17.2956	16.8847
		11	2.90961	3.6632	3.0818			11	2.6394	2.34693	2.8921
		12	0.488188	0.6371	0.5821			12	0.30114	0.238221	0.28147

## Sheet: Figure 6F
	Percentage of input (PYCARD)
			Experiment 1	Experiment 2	Experiment 3
	shNC	IgG	0.0170831	0.0156253	0.01628
		L26	0.247404	0.2538	0.2329
		RPS6	0.193691	0.17689	0.19228
	shAS-1	IgG	0.0196802	0.02161	0.019837
		L26	0.589769	0.54287	0.56187
		RPS6	0.974084	1.0257	0.91221
	Percentage of input (GAPDH)
			Experiment 1	Experiment 2	Experiment 3
	shNC	IgG	0.0437188	0.04592	0.13919
		L26	0.131105	0.12419	0.04981
		RPS6	4.26939	3.14865	3.69187
	shAS-1	IgG	3.8062	3.18751	3.9132
		L26	1.68069	1.45178	2.18105
		RPS6	1.73134	1.38841	1.81238

## Sheet: Figure 6G
	Relative RNA level of PYCARD
		Experiment 1	Experiment 2	Experiment 3
	mock	1.03277	1.12769	1.33611
	shNC	0.950195	0.997938	1.05459
	shAS-1	2.26492	2.55577	2.17287
	shAS-1/ PYCARD-AS1OS	2.45175	2.4827	2.76565
	shAS-1/ PYCARD-AS1ΔOS	2.20089	2.50881	2.82313
