# Supplementary material for: A long noncoding RNA distributed in both nucleus and cytoplasm operates in the PYCARD-regulated apoptosis by coordinating the epigenetic and translational regulation
Source: PLoS Genet. 2019 May 14;15(5):e1008144. doi: 10.1371/journal.pgen.1008144 (PMC6534332; doi:10.1371/journal.pgen.1008144)
Supplement: S8 Data — (XLSX) [file pgen.1008144.s015.xlsx]

## Sheet: Figure S2A
	Relative level of PYCARD-AS1
		Experiment 1	Experiment 2	Experiment 3
	SKBR3	0.969807	1.0503	0.981749
	T47D	0.856823	1.00889	0.970632
	MDA-MB-231	0.554895	0.689481	0.664928
	MCF7	0.426556	0.325359	0.339897

## Sheet: Figure S2C
	Relative RNA level
			Experiment 1	Experiment 2	Experiment 3
	PYCARD	shNC	0.987206	1.00025	1.0127
		shS	0.3693	0.400991	0.371969
	PYCARD-AS1	shNC	0.95386	1.03354	1.01435
		shS	0.907928	0.974538	1.02334

## Sheet: Figure S2D
	Relative RNA level
			Experiment 1	Experiment 2	Experiment 3
	FUS	mock	0.920074	0.9493	1.0284
		shNC	1.11337	0.92383	0.9628
		shAS-1	1.03845	0.98954	1.1635
		shAS-2	1.1557	0.98284	1.0338
		shAS-3	0.848934	0.9322	1.02738
	TRIM72	mock	0.874167	0.9825	1.0155
		shNC	0.973	0.9655	1.0615
		shAS-1	1.09925	1.1046	1.1928
		shAS-2	0.887326	0.9238	0.9459
		shAS-3	0.984013	1.0282	0.92387
	PYDC1	mock	1.16355	1.0238	0.9982
		shNC	1.0678	1.0224	0.9098
		shAS-1	1.0835	1.1884	1.0288
		shAS-2	0.894513	0.9058	1.0782
		shAS-3	0.761083	0.9958	1.1792

## Sheet: Figure S2E
	Relative level of PYCARD mRNA in MCF7 cells
		Experiment 1	Experiment 2	Experiment 3
	mock	1.15778	0.930422	1.01928
	shNC	0.900329	1.03229	1.07596
	shAS-1	1.44069	1.60526	1.63279
	shAS-2	1.50716	1.9624	1.82383
	shAS-3	1.40457	1.65787	1.52561
	Relative level of PYCARD protein in MCF7 cells
		Experiment 1	Experiment 2	Experiment 3
	mock	0.925466	0.762562	0.871847
	shNC	1.20153	0.868412	0.930058
	shAS-1	2.02563	1.64648	1.56074
	shAS-2	1.7108	1.55003	1.44768
	shAS-3	2.16253	1.69242	1.71263

## Sheet: Figure S2F
	Relative level of PYCARD mRNA in MDA-MB-231 cells
		Experiment 1	Experiment 2	Experiment 3
	mock	1.11383	0.975792	1.20308
	shNC	0.932567	1.16578	0.919818
	shAS-1	1.42636	1.24913	1.59658
	shAS-2	1.87992	1.71879	1.61285
	shAS-3	1.46403	1.62091	1.68244
	Relative level of PYCARD protein in MDA-MB-231 cells
		Experiment 1	Experiment 2	Experiment 3
	mock	0.976398	0.916123	1.05945
	shNC	0.918794	0.919252	1.16195
	shAS-1	1.54727	1.39977	1.67388
	shAS-2	1.41203	1.18864	1.42159
	shAS-3	1.27453	1.29831	1.41462

## Sheet: Figure S2G
	Relative level of PYCARD mRNA in T47D cells
		Experiment 1	Experiment 2	Experiment 3
	mock	0.841701	1.0306	0.793998
	shNC	0.983395	1.21358	0.837922
	shAS-1	1.50022	1.71234	1.86167
	shAS-2	2.263	1.67077	1.99494
	shAS-3	1.67255	1.68095	1.82643
	Relative level of PYCARD protein in T47D cells
		Experiment 1	Experiment 2	Experiment 3
	mock	1.08174	0.898239	0.794289
	shNC	0.995864	1.15	0.85414
	shAS-1	2.01089	1.74259	1.41137
	shAS-2	1.71389	1.60043	1.39834
	shAS-3	1.50123	1.70253	1.29278

## Sheet: Figure S2H
	Relative level of PYCARD mRNA
		Experiment 1	Experiment 2	Experiment 3
	shNC	1.10022	0.920053	0.987888
	shAS-1	2.11639	2.56389	2.44398
	shAS-2	2.59945	2.48123	2.92821
	shAS-1/shS	0.709406	0.955351	0.806474
	shAS-2/shS	0.747789	0.960398	0.90502

## Sheet: Figure S2J
	Relative RNA level
			Experiment 1	Experiment 2	Experiment 3
	TSPAN8	shNC	1.1261	0.9574	0.9862
		shAS-1	0.5423	0.5326	0.6221
		shAS-2	0.4323	0.5858	0.5614
		shAS-1/shS	1.1232	1.4224	1.2338
		shAS-2/shS	0.9252	1.1855	1.0916
	VASP	shNC	1.1254	0.9822	0.9263
		shAS-1	0.24665	0.3851	0.3575
		shAS-2	0.25544	0.37785	0.3125
		shAS-1/shS	0.7952	0.8621	0.6823
		shAS-2/shS	0.9538	0.7823	0.9622
	PLSCR1	shNC	1.0932	0.8964	1.0221
		shAS-1	2.0448	2.2277	1.8923
		shAS-2	2.2462	2.2324	1.9826
		shAS-1/shS	1.2638	1.3028	1.1634
		shAS-2/shS	1.2368	1.46247	1.4656
	TRIM22	shNC	1.2115	1.0218	1.0554
		shAS-1	1.64475	1.6636	1.8827
		shAS-2	1.6028	1.6619	1.7552
		shAS-1/shS	1.2051	1.0725	0.9655
		shAS-2/shS	1.2453	1.1156	1.227
