# Supplementary material for: A long noncoding RNA distributed in both nucleus and cytoplasm operates in the PYCARD-regulated apoptosis by coordinating the epigenetic and translational regulation
Source: PLoS Genet. 2019 May 14;15(5):e1008144. doi: 10.1371/journal.pgen.1008144 (PMC6534332; doi:10.1371/journal.pgen.1008144)
Supplement: S9 Data — (XLSX) [file pgen.1008144.s016.xlsx]

## Sheet: Figure S3A
	Percentage of input (DNMT1 ChIP)						Percentage of input (G9a ChIP)
			Experiment 1	Experiment 2	Experiment 3				Experiment 1	Experiment 2	Experiment 3
	1	IgG	0.093847	0.103351	0.101745		1	IgG	0.255785	0.246992	0.296735
		DNMT1	0.0683221	0.0775695	0.0672924			DNMT1	0.21442	0.21454	0.256487
	2	IgG	0.0807383	0.0881005	0.0937347		2	IgG	0.0847627	0.0902985	0.113461
		DNMT1	0.0741533	0.0836824	0.109909			DNMT1	0.249474	0.227444	0.278108
	3	IgG	0.1038	0.117874	0.167448		3	IgG	0.222003	0.179506	0.223258
		DNMT1	0.308415	0.319518	0.33211			DNMT1	0.522502	0.503692	0.667295
	4	IgG	0.0851954	0.0999027	0.0980418		4	IgG	0.134601	0.150916	0.133127
		DNMT1	0.831096	0.750064	0.907527			DNMT1	1.30076	1.55995	1.38406
	5	IgG	0.0961251	0.108062	0.115558		5	IgG	0.165224	0.170207	0.191005
		DNMT1	0.543545	0.624799	0.532819			DNMT1	1.09916	1.22628	1.04126
	6	IgG	0.132709	0.167397	0.158895		6	IgG	0.293004	0.307113	0.326808
		DNMT1	0.141175	0.156277	0.154609			DNMT1	0.395999	0.351486	0.368442
	7	IgG	0.121017	0.176761	0.129323		7	IgG	0.239417	0.278829	0.176876
		DNMT1	0.179716	0.190893	0.195387			DNMT1	0.305657	0.35401	0.43871
	8	IgG	0.216137	0.273433	0.231876		8	IgG	0.333585	0.39052	0.238081
		DNMT1	0.271457	0.313346	0.324595			DNMT1	0.465317	0.553696	0.734824
	9	IgG	0.111254	0.102963	0.104937		9	IgG	0.263514	0.27636	0.271529
		DNMT1	0.119964	0.119483	0.12289			DNMT1	0.294815	0.316457	0.303851
	10	IgG	0.133982	0.152866	0.139596		10	IgG	0.196416	0.206537	0.224025
		DNMT1	0.100352	0.0977543	0.09594			DNMT1	0.214395	0.253916	0.223276
	11	IgG	0.0441711	0.0449306	0.0663772		11	IgG	0.214586	0.20411	0.194744
		DNMT1	0.049963	0.0650141	0.063611			DNMT1	0.232778	0.227343	0.247928

## Sheet: Figure S3B
	Relative RNA level
			Experiment 1	Experiment 2	Experiment 3
	DNMT1	shNC	1.13662	0.98128	0.8821
		shDNMT1	0.18974	0.180344	0.38654
		shG9a	0.918727	0.79645	0.9977
		shDNMT1/G9a	0.412587	0.36114	0.50477
	G9a	shNC	1.12213	0.9917	0.88617
		shDNMT1	0.605117	0.78921	0.9273
		shG9a	0.440654	0.3275	0.30147
		shDNMT1/G9a	0.556465	0.40271	0.5017
	PYCARD	shNC	0.8533	1.205	0.9417
		shDNMT1	3.1318	2.3475	3.0247
		shG9a	2.38198	2.4757	3.0727
		shDNMT1/G9a	4.38566	3.3482	3.6654
	PYCARD-AS1	shNC	0.96505	1.2275	0.80745
		shDNMT1	0.651176	0.7675	0.8247
		shG9a	1.22526	1.00725	0.8975
		shDNMT1/G9a	1.16522	1.0275	1.4074

## Sheet: Figure S3C
	Relative level of DNMT1 mRNA
		Experiment 1	Experiment 2	Experiment 3
	mock	1.14044	0.9882	1.2328
	shNC	0.899	1.2147	0.8863
	shAS-1	1.38555	1.2631	0.9821
	shAS-2	0.854197	1.2856	0.7986
	Relative level of G9a mRNA
		Experiment 1	Experiment 2	Experiment 3
	mock	1.20623	0.92981	1.2254
	shNC	1.17501	1.01289	0.8121
	shAS-1	0.950311	1.278	0.8024
	shAS-2	0.755205	1.2024	0.80398
