# Supplementary material for: A long noncoding RNA distributed in both nucleus and cytoplasm operates in the PYCARD-regulated apoptosis by coordinating the epigenetic and translational regulation
Source: PLoS Genet. 2019 May 14;15(5):e1008144. doi: 10.1371/journal.pgen.1008144 (PMC6534332; doi:10.1371/journal.pgen.1008144)
Supplement: S10 Data — (XLSX) [file pgen.1008144.s017.xlsx]

## Sheet: Figure S4C
	Percentage of input (DNMT1 ChIP)
			Experiment 1	Experiment 2	Experiment 3
	CDH1	Untreated	0.646011	0.669653	0.622715
		RNase inhibitor	0.691652	0.78139	0.656357
		RNase H	0.478463	0.434646	0.430781
		RNase T1	0.539099	0.352591	0.356003
	KCNQ1	Untreated	0.699332	0.670844	0.709094
		RNase inhibitor	0.614811	0.684275	0.832191
		RNase H	0.310372	0.276351	0.410752
		RNase T1	0.342166	0.368071	0.421944
	CDKN1C	Untreated	0.565039	0.600042	0.500274
		RNase inhibitor	0.717218	0.556514	0.636222
		RNase H	0.231614	0.255859	0.351725
		RNase T1	0.344732	0.373479	0.399569
	BECN1	Untreated	0.687469	0.609249	0.628731
		RNase inhibitor	0.621795	0.791524	0.636679
		RNase H	0.856741	0.627434	0.831091
		RNase T1	0.721596	0.8577	0.791034

## Sheet: Figure S4D
	Percentage of input (G9a ChIP)
			Experiment 1	Experiment 2	Experiment 3
	CDH1	Untreated	0.816121	0.888898	1.03095
		RNase inhibitor	0.909317	0.971844	0.906306
		RNase H	0.453633	0.544158	0.665848
		RNase T1	0.425097	0.62665	0.542999
	KCNQ1	Untreated	0.839662	0.971227	0.899928
		RNase inhibitor	0.734276	0.938861	0.849541
		RNase H	0.481171	0.487442	0.43366
		RNase T1	0.464891	0.482516	0.594046
	CDKN1C	Untreated	0.682067	0.745354	0.735266
		RNase inhibitor	0.698412	0.777131	0.622137
		RNase H	0.319942	0.347225	0.282642
		RNase T1	0.426391	0.397262	0.474759
	BECN1	Untreated	1.03856	0.946683	1.08991
		RNase inhibitor	0.770972	1.06813	0.928029
		RNase H	0.971406	0.87731	1.04657
		RNase T1	0.922546	0.841842	1.0884
