# Supplementary material for: A long noncoding RNA distributed in both nucleus and cytoplasm operates in the PYCARD-regulated apoptosis by coordinating the epigenetic and translational regulation
Source: PLoS Genet. 2019 May 14;15(5):e1008144. doi: 10.1371/journal.pgen.1008144 (PMC6534332; doi:10.1371/journal.pgen.1008144)
Supplement: S11 Data — (XLSX) [file pgen.1008144.s018.xlsx]

## Sheet: Figure S5A
	Relative RNA level (Nuclear fraction)
			Experiment 1	Experiment 2	Experiment 3
	1	RNase inhibitor	1.00268	0.86892	1.1284
		RNase A	0.227816	0.16639	0.14672
	2	RNase inhibitor	1.08953	1.0079	0.90257
		RNase A	0.66952	0.4769	0.6117
	Relative RNA level (Cytoplasmic fraction)
			Experiment 1	Experiment 2	Experiment 3
	1	RNase inhibitor	1.13714	0.9318	0.93106
		RNase A	0.1424	0.13224	0.092464
	2	RNase inhibitor	0.9688	1.0865	0.9447
		RNase A	0.675554	0.57782	0.58476

## Sheet: Figure S5B
	Relative level of PYCARD mRNA
	Time (h)		Experiment 1	Experiment 2	Experiment 3
	0	mock	1.14536	0.93327	0.92137
		shNC	0.9627	1.1037	0.9336
		shAS-1	0.969	1.0573	0.9737
		shAS-2	0.8951	1.1021	1.0028
	3	mock	1.11126	0.9542	0.9916
		shNC	0.97719	0.8765	0.9697
		shAS-1	0.89821	0.7689	0.8936
		shAS-2	0.94367	0.80134	0.8229
	6	mock	0.45979	0.36621	0.4622
		shNC	0.44038	0.3267	0.4175
		shAS-1	0.50491	0.3661	0.3526
		shAS-2	0.38926	0.3568	0.4219
	9	mock	0.27135	0.2012	0.2149
		shNC	0.1461	0.1928	0.2407
		shAS-1	0.12229	0.30914	0.3117
		shAS-2	0.19495	0.2389	0.1882
	12	mock	0.05707	0.1578	0.08972
		shNC	0.02229	0.0893	0.1429
		shAS-1	0.20488	0.1922	0.1314
		shAS-2	0.09291	0.1156	0.2255
	Relative level of GAPDH mRNA
	Time (h)		Experiment 1	Experiment 2	Experiment 3
	0	mock	1.0867	1.0221	0.8912
		shNC	1.0647	0.8892	1.0461
		shAS-1	1.0766	0.9606	0.9628
		shAS-2	1.0366	0.9742	0.9892
	3	mock	1.01209	1.10217	1.0103
		shNC	1.08392	1.1211	1.2328
		shAS-1	1.05261	1.0229	1.1779
		shAS-2	1.1048	1.2084	0.9823
	6	mock	0.66299	0.623	0.6119
		shNC	0.72162	0.7032	0.7932
		shAS-1	0.5335	0.7226	0.8052
		shAS-2	0.74922	0.6882	0.831
	9	mock	0.35204	0.3728	0.5162
		shNC	0.43192	0.3368	0.5427
		shAS-1	0.32416	0.3686	0.49371
		shAS-2	0.37225	0.3367	0.4423
	12	mock	0.11354	0.22378	0.26283
		shNC	0.22576	0.31291	0.30217
		shAS-1	0.30438	0.256	0.18314
		shAS-2	0.24061	0.1427	0.3624

## Sheet: Figure S5C
	Percentage of transcript abundance (PYCARD)							Percentage of PYCARD mRNA abundance
			Experiment 1	Experiment 2	Experiment 3					Experiment 1	Experiment 2	Experiment 3
	Nuclear fraction	mock						Nuclear fraction	mock	27.9267	21.4176	25.3089
		shNC							shNC	22.6642	19.9418	24.2846
		shAS-1							shAS-1	22.4996	18.0439	18.5679
		shAS-2							shAS-2	20.4919	26.2693	24.9851
	Cytoplasmic fraction	mock						Cytoplasmic fraction	mock	74.3168	70.4659	80.5641
		shNC							shNC	82.2725	73.5346	77.3189
		shAS-1							shAS-1	81.6517	82.0512	77.1857
		shAS-2							shAS-2	78.4452	71.1358	78.8213
								Percentage of GAPDH mRNA abundance
										Experiment 1	Experiment 2	Experiment 3
								Nuclear fraction	mock	16.4733	14.0892	19.3824
									shNC	12.307	15.267	15.9957
									shAS-1	19.0336	12.3962	13.5273
									shAS-2	13.3074	17.1921	17.2323
								Cytoplasmic fraction	mock	83.6581	87.5472	80.2371
									shNC	86.4383	88.3648	83.0146
									shAS-1	87.1641	86.129	83.1372
									shAS-2	86.4739	80.8581	86.3236
